# Supplementary material for: Genome‑wide association study and genomic prediction for growth traits in yellow-plumage chicken using genotyping-by-sequencing
Source: Genet Sel Evol. 2021 Oct 27;53:82. doi: 10.1186/s12711-021-00672-9 (PMC8555081; doi:10.1186/s12711-021-00672-9)
Supplement: Supplementary file 2 — Additional file 2: Table S1. Information on the significant SNPs associated with 42 DW in the QTL region on chromosome 4. The data present the genomic location, effect, heritability, P value, and functional annotation of each GWAS significant SNP associated with 42 DW on chromosome 4. Table S2. Information on the significant SNPs associated with 84 DW in the QTL region on chromosome 4. The data present the genomic location, effect, heritability, P value, and functional annotation of each GWAS significant SNP associated with 84 DW on chromosome 4. Table S3. Information on the significant SNPs associated with ADG in the QTL region on chromosome 4. The data present the genomic location, effect, heritability, P value, and functional annotation of each GWAS significant SNP associated with ADG on chromosome 4. Table S4. Information on the significant SNPs associated with FCR in the QTL region on chromosome 4. The data present the genomic location, effect, heritability, P value, and functional annotation of each GWAS significant SNP associated with FCR on chromosome 4. Table S5. Average prediction inflation based on tenfold cross-validation. The data provide the average prediction inflation using ABLUP, GBLUP or GFBLUP models. Table S6. QTL contributions to the theoretical prediction accuracy (%). Description: The contributions were estimated by setting GWAS significant SNPs in each QTL as fixed factors. Table S7. Average prediction inflation addition after setting GWAS significant SNPs as fixed factors. The average prediction inflation changes after setting GWAS significant SNPs as fixed factors, where values approaching 0 represent lower inflations. Table S8. QTL contributions to heritability and observed prediction accuracy (%) using the GFBLUP model. The contributions were evaluated by estimating the contribution of two GRM using the GFBLUP model. Table S9. Average theoretical prediction accuracy using two GRM in the GFBLUP model. The data provide the average theoretic [file 12711_2021_672_MOESM2_ESM.xlsx]

## Sheet: Table S1
Table S1 Information of significant SNPs in association with 42 DW in the QTL region on chromosome 4
SNP ID	Chromosome	Position	SNP effect	SNP heritability	P value in association	Annotation
S4_74181417	4	74181417	15.2385	7.46805e-05	8.32649	upstream_gene_variant:ENSGALG00000048521
S4_74182991	4	74182991	11.9641	4.60343e-05	7.00917	intron_variant:ENSGALG00000048521
S4_74297106	4	74297106	17.9587	0.000103722	8.81514	upstream_gene_variant:ENSGALG00000051573
S4_74297344	4	74297344	16.6873	8.95561e-05	7.15769	upstream_gene_variant:ENSGALG00000051573
S4_74297360	4	74297360	18.6658	0.000112051	9.49846	upstream_gene_variant:ENSGALG00000051573
S4_74297392	4	74297392	16.6873	8.95561e-05	7.15769	upstream_gene_variant:ENSGALG00000051573
S4_74327508	4	74327508	11.42	4.19421e-05	7.74597	intergenic_region:ENSGALG00000051573-ENSGALG00000040208
S4_74358079	4	74358079	16.4003	8.65013e-05	7.45364	intergenic_region:ENSGALG00000051573-ENSGALG00000040208
S4_74391538	4	74391538	11.0927	3.95727e-05	7.19347	intron_variant:ENSGALG00000040208
S4_74651181	4	74651181	15.3004	7.52881e-05	11.0238	intergenic_region:ENSGALG00000051973-KCNIP4
S4_74747552	4	74747552	14.3739	6.64459e-05	6.89621	intergenic_region:ENSGALG00000051973-KCNIP4
S4_74901890	4	74901890	18.5624	0.000110813	8.75408	upstream_gene_variant:KCNIP4
S4_74907736	4	74907736	17.9819	0.00010399	8.33116	intron_variant:KCNIP4
S4_75142432	4	75142432	19.6418	0.000124075	10.9776	intron_variant:SLIT2
S4_75157032	4	75157032	16.9056	9.19143e-05	9.80836	intron_variant:SLIT2
S4_75324225	4	75324225	12.4782	5.00754e-05	6.58503	intergenic_region:ENSGALG00000051477-ENSGALG00000047093
S4_75347805	4	75347805	24.9013	0.000199419	16.4858	intergenic_region:ENSGALG00000051477-ENSGALG00000047093
S4_75377814	4	75377814	17.5522	9.90795e-05	9.292	intergenic_region:ENSGALG00000051477-ENSGALG00000047093
S4_75428136	4	75428136	17.8243	0.000102175	8.66458	intergenic_region:ENSGALG00000051477-ENSGALG00000047093
S4_75444509	4	75444509	15.695	7.92214e-05	7.19757	intergenic_region:ENSGALG00000051477-ENSGALG00000047093
S4_75515364	4	75515364	12.2508	4.82672e-05	6.58695	intergenic_region:ENSGALG00000051477-ENSGALG00000047093
S4_75776764	4	75776764	25.2131	0.000204443	17.4777	intron_variant:NCAPG
S4_75796968	4	75796968	14.7708	7.01661e-05	8.79097	intron_variant:NCAPG
S4_75886144	4	75886144	34.3948	0.000380458	31.7882	intron_variant:ENSGALG00000054173
S4_75890242	4	75890242	32.0824	0.00033102	32.1124	intron_variant:ENSGALG00000054173
S4_75914118	4	75914118	11.3312	4.12928e-05	6.78678	intron_variant:NCAPG
S4_75943181	4	75943181	14.8153	7.05901e-05	9.85773	intron_variant:FAM184B
S4_75947331	4	75947331	14.7711	7.01693e-05	9.5549	intron_variant:FAM184B
S4_75981287	4	75981287	19.322	0.000120068	10.385	intron_variant:LAP3
S4_76003941	4	76003941	12.2966	4.86285e-05	8.40153	downstream_gene_variant:QDPR
S4_76004729	4	76004729	12.2666	4.83919e-05	8.12151	downstream_gene_variant:QDPR
S4_76004735	4	76004735	12.2666	4.83919e-05	8.12151	downstream_gene_variant:QDPR
S4_76028803	4	76028803	12.3781	4.92754e-05	6.89725	intron_variant:LDB2
S4_76040803	4	76040803	10.4816	3.53324e-05	7.10219	intron_variant:LDB2
S4_76100607	4	76100607	10.7498	3.71639e-05	7.31834	intron_variant:LDB2
S4_76177174	4	76177174	10.6642	3.65747e-05	6.83312	intron_variant:LDB2
S4_76200811	4	76200811	14.6085	6.86329e-05	8.01025	intron_variant:LDB2
S4_76200827	4	76200827	13.0275	5.45812e-05	7.67068	intron_variant:LDB2
S4_76220985	4	76220985	20.1089	0.000130046	11.0857	intron_variant:LDB2
S4_76270935	4	76270935	16.209	8.44956e-05	8.17049	intron_variant:LDB2
S4_76352769	4	76352769	9.2717	2.76465e-05	7.5514	intron_variant:LDB2
S4_76596648	4	76596648	14.357	6.62901e-05	7.16744	intergenic_region:FGFBP2-CD38
S4_76907627	4	76907627	12.8597	5.31838e-05	6.55955	intergenic_region:ENSGALG00000047842-ENSGALG00000047196
S4_77105309	4	77105309	16.6	8.86209e-05	7.14113	intron_variant:ENSGALG00000038561
S4_77112587	4	77112587	15.3408	7.56859e-05	6.57825	intron_variant:ENSGALG00000038561
S4_77262197	4	77262197	15.6214	7.848e-05	7.0078	intergenic_region:ENSGALG00000048977-ENSGALG00000054883
S4_77324074	4	77324074	10.8208	3.76561e-05	6.96473	upstream_gene_variant:ENSGALG00000054883
S4_78554345	4	78554345	19.4304	0.000121419	9.95395	synonymous_variant:ZBTB49
S4_78711734	4	78711734	15.5908	7.81729e-05	6.65843	intergenic_region:STX18-MSX1

## Sheet: Table S2
Table S2 Information of significant SNPs in association with 84 DW in the QTL region on chromosome 4
SNP ID	Chromosome	Position	SNP effect	SNP heritability	P value in association	Annotation
S4_74139319	4	74139319	77.245	0.000138944	11.1773	intergenic_region:ENSGALG00000052783-ENSGALG00000048521
S4_74166583	4	74166583	62.3549	9.05401e-05	9.98075	intergenic_region:ENSGALG00000052783-ENSGALG00000048521
S4_74176979	4	74176979	63.2417	9.31336e-05	10.7433	intergenic_region:ENSGALG00000052783-ENSGALG00000048521
S4_74178937	4	74178937	64.9162	9.81309e-05	8.02892	upstream_gene_variant:ENSGALG00000048521
S4_74181417	4	74181417	110.396	0.000283794	18.7261	upstream_gene_variant:ENSGALG00000048521
S4_74181459	4	74181459	66.7732	0.000103826	10.0096	upstream_gene_variant:ENSGALG00000048521
S4_74182991	4	74182991	84.3046	0.000165502	15.5012	intron_variant:ENSGALG00000048521
S4_74186240	4	74186240	70.3413	0.000115218	6.69277	intron_variant:ENSGALG00000048521
S4_74211406	4	74211406	49.8295	5.78195e-05	9.0788	upstream_gene_variant:ENSGALG00000050078
S4_74219531	4	74219531	60.4423	8.5071e-05	12.7683	intron_variant:ENSGALG00000050078
S4_74219732	4	74219732	60.0002	8.38312e-05	12.6222	intron_variant:ENSGALG00000050078
S4_74219753	4	74219753	100.113	0.00023339	13.1335	intron_variant:ENSGALG00000050078
S4_74231972	4	74231972	81.0969	0.000153147	10.7032	upstream_gene_variant:ENSGALG00000046053
S4_74231983	4	74231983	81.0969	0.000153147	10.7032	upstream_gene_variant:ENSGALG00000046053
S4_74231993	4	74231993	81.0969	0.000153147	10.7032	upstream_gene_variant:ENSGALG00000046053
S4_74232139	4	74232139	80.4843	0.000150842	10.515	upstream_gene_variant:ENSGALG00000046053
S4_74232152	4	74232152	80.4843	0.000150842	10.515	upstream_gene_variant:ENSGALG00000046053
S4_74232614	4	74232614	84.8182	0.000167524	14.0163	upstream_gene_variant:ENSGALG00000046053
S4_74232638	4	74232638	80.9492	0.00015259	10.077	upstream_gene_variant:ENSGALG00000046053
S4_74238759	4	74238759	71.053	0.000117561	9.40427	downstream_gene_variant:ENSGALG00000046053
S4_74241613	4	74241613	97.3692	0.000220772	10.5428	intron_variant:ENSGALG00000046053
S4_74265875	4	74265875	75.1604	0.000131546	12.3728	intergenic_region:ENSGALG00000046053-ENSGALG00000051573
S4_74269773	4	74269773	66.6146	0.000103333	7.0576	intergenic_region:ENSGALG00000046053-ENSGALG00000051573
S4_74297007	4	74297007	59.849	8.34091e-05	6.75588	upstream_gene_variant:ENSGALG00000051573
S4_74297106	4	74297106	127.669	0.000379553	18.7621	upstream_gene_variant:ENSGALG00000051573
S4_74297344	4	74297344	125.617	0.000367448	16.6034	upstream_gene_variant:ENSGALG00000051573
S4_74297360	4	74297360	165.152	0.000635136	31.1751	upstream_gene_variant:ENSGALG00000051573
S4_74297392	4	74297392	125.617	0.000367448	16.6034	upstream_gene_variant:ENSGALG00000051573
S4_74327508	4	74327508	77.3331	0.000139261	15.1645	intergenic_region:ENSGALG00000051573-ENSGALG00000040208
S4_74358079	4	74358079	116.815	0.000317759	16.2279	intergenic_region:ENSGALG00000051573-ENSGALG00000040208
S4_74358120	4	74358120	88.3767	0.000181876	12.7043	intergenic_region:ENSGALG00000051573-ENSGALG00000040208
S4_74375737	4	74375737	77.0337	0.000138185	12.2361	intron_variant:ENSGALG00000040208
S4_74391538	4	74391538	88.4477	0.000182168	18.8613	intron_variant:ENSGALG00000040208
S4_74423395	4	74423395	76.9705	0.000137959	12.5632	intergenic_region:ENSGALG00000047968-ENSGALG00000048082
S4_74423655	4	74423655	84.5223	0.000166357	14.9711	intergenic_region:ENSGALG00000047968-ENSGALG00000048082
S4_74432422	4	74432422	83.9076	0.000163947	15.7626	intron_variant:ENSGALG00000048082
S4_74448247	4	74448247	68.5629	0.000109466	10.0758	intron_variant:ENSGALG00000048082
S4_74459984	4	74459984	46.1089	4.95073e-05	10.1184	downstream_gene_variant:ENSGALG00000048082
S4_74529962	4	74529962	51.4304	6.15943e-05	10.2683	intergenic_region:ADGRA3-ENSGALG00000054975
S4_74533742	4	74533742	53.0584	6.55554e-05	8.76653	upstream_gene_variant:ENSGALG00000054975
S4_74537067	4	74537067	48.5562	5.49022e-05	11.3594	upstream_gene_variant:ENSGALG00000054975
S4_74537100	4	74537100	52.6551	6.45625e-05	8.55123	upstream_gene_variant:ENSGALG00000054975
S4_74537281	4	74537281	53.301	6.61563e-05	8.72057	upstream_gene_variant:ENSGALG00000054975
S4_74551761	4	74551761	62.9531	9.22858e-05	11.1204	intron_variant:ENSGALG00000054975
S4_74648706	4	74648706	39.2107	3.58022e-05	6.58224	intergenic_region:ENSGALG00000051973-KCNIP4
S4_74651080	4	74651080	72.8289	0.000123511	8.56407	intergenic_region:ENSGALG00000051973-KCNIP4
S4_74651181	4	74651181	107.201	0.000267605	23.2818	intergenic_region:ENSGALG00000051973-KCNIP4
S4_74676844	4	74676844	78.2048	0.000142419	14.9101	intergenic_region:ENSGALG00000051973-KCNIP4
S4_74676888	4	74676888	78.25	0.000142583	14.9475	intergenic_region:ENSGALG00000051973-KCNIP4
S4_74719389	4	74719389	80.302	0.00015016	12.8298	intergenic_region:ENSGALG00000051973-KCNIP4
S4_74747552	4	74747552	103.698	0.000250404	16.2686	intergenic_region:ENSGALG00000051973-KCNIP4
S4_74863006	4	74863006	93.7715	0.000204758	14.0259	intron_variant:KCNIP4
S4_74863019	4	74863019	93.7715	0.000204758	14.0259	intron_variant:KCNIP4
S4_74900467	4	74900467	82.2425	0.000157505	19.62	upstream_gene_variant:KCNIP4
S4_74901890	4	74901890	158.409	0.000584331	27.2421	upstream_gene_variant:KCNIP4
S4_74907736	4	74907736	156.903	0.000573278	27.0748	intron_variant:KCNIP4
S4_74932252	4	74932252	102.097	0.000242732	13.5739	intron_variant:KCNIP4
S4_74932331	4	74932331	105.968	0.000261485	14.4299	intron_variant:KCNIP4
S4_75032073	4	75032073	81.1143	0.000153213	7.02331	intron_variant:SLIT2
S4_75081010	4	75081010	100.778	0.000236499	13.008	intron_variant:SLIT2
S4_75081063	4	75081063	100.778	0.000236499	13.008	intron_variant:SLIT2
S4_75081247	4	75081247	41.9762	4.10304e-05	8.22877	intron_variant:SLIT2
S4_75082380	4	75082380	41.6154	4.03282e-05	8.0773	intron_variant:SLIT2
S4_75090939	4	75090939	48.823	5.55071e-05	10.9427	intron_variant:SLIT2
S4_75091069	4	75091069	41.9748	4.10276e-05	7.95997	intron_variant:SLIT2
S4_75092028	4	75092028	42.0403	4.11558e-05	8.1971	intron_variant:SLIT2
S4_75092056	4	75092056	42.0403	4.11558e-05	8.1971	intron_variant:SLIT2
S4_75092126	4	75092126	43.5594	4.41839e-05	8.54916	intron_variant:SLIT2
S4_75093661	4	75093661	41.2831	3.96866e-05	7.66283	intron_variant:SLIT2
S4_75095107	4	75095107	56.4628	7.42379e-05	11.0263	intron_variant:SLIT2
S4_75103202	4	75103202	43.061	4.31786e-05	8.42838	intron_variant:SLIT2
S4_75103234	4	75103234	40.1972	3.76262e-05	7.31782	intron_variant:SLIT2
S4_75103343	4	75103343	41.569	4.02383e-05	7.79997	intron_variant:SLIT2
S4_75103378	4	75103378	41.569	4.02383e-05	7.79997	intron_variant:SLIT2
S4_75104223	4	75104223	42.0035	4.10838e-05	7.18982	intron_variant:SLIT2
S4_75104238	4	75104238	129.831	0.000392515	19.2143	intron_variant:SLIT2
S4_75124071	4	75124071	59.1387	8.1441e-05	10.5301	upstream_gene_variant:ENSGALG00000054285
S4_75126084	4	75126084	42.9967	4.30498e-05	8.37824	upstream_gene_variant:ENSGALG00000054285
S4_75126109	4	75126109	97.1321	0.000219697	12.9862	upstream_gene_variant:ENSGALG00000054285
S4_75126354	4	75126354	42.5725	4.22044e-05	8.21223	upstream_gene_variant:ENSGALG00000054285
S4_75132994	4	75132994	99.4324	0.000230227	11.1726	intron_variant:SLIT2
S4_75133175	4	75133175	101.11	0.000238063	12.5528	intron_variant:SLIT2
S4_75133630	4	75133630	41.3269	3.9771e-05	7.60413	intron_variant:SLIT2
S4_75133809	4	75133809	78.8164	0.000144655	6.98177	intron_variant:SLIT2
S4_75135592	4	75135592	40.9329	3.90162e-05	7.74606	intron_variant:SLIT2
S4_75142432	4	75142432	137.994	0.000443422	22.2822	intron_variant:SLIT2
S4_75150893	4	75150893	41.6937	4.04801e-05	7.51328	downstream_gene_variant:ENSGALG00000054285
S4_75157032	4	75157032	118.381	0.000326338	20.0675	intron_variant:SLIT2
S4_75157034	4	75157034	45.7542	4.87486e-05	10.1039	intron_variant:SLIT2
S4_75167241	4	75167241	99.7145	0.000231535	16.1265	intron_variant:SLIT2
S4_75167320	4	75167320	101.004	0.000237561	16.3076	intron_variant:SLIT2
S4_75167385	4	75167385	101.029	0.00023768	16.2732	intron_variant:SLIT2
S4_75173238	4	75173238	103.984	0.000251789	17.7746	intron_variant:SLIT2
S4_75173371	4	75173371	43.9432	4.49659e-05	8.44752	intron_variant:SLIT2
S4_75215954	4	75215954	63.1557	9.28806e-05	10.4986	intron_variant:SLIT2
S4_75216285	4	75216285	61.9264	8.93e-05	10.503	intron_variant:SLIT2
S4_75252422	4	75252422	58.5947	7.99497e-05	7.94219	intergenic_region:ENSGALG00000051477-ENSGALG00000047093
S4_75256412	4	75256412	47.1164	5.16945e-05	7.28302	intergenic_region:ENSGALG00000051477-ENSGALG00000047093
S4_75272158	4	75272158	83.8589	0.000163756	6.8458	intergenic_region:ENSGALG00000051477-ENSGALG00000047093
S4_75296216	4	75296216	47.9545	5.355e-05	7.19359	intergenic_region:ENSGALG00000051477-ENSGALG00000047093
S4_75296713	4	75296713	63.059	9.25964e-05	8.89446	intergenic_region:ENSGALG00000051477-ENSGALG00000047093
S4_75319425	4	75319425	103.524	0.000249564	12.7124	intergenic_region:ENSGALG00000051477-ENSGALG00000047093
S4_75324225	4	75324225	84.8278	0.000167562	12.4613	intergenic_region:ENSGALG00000051477-ENSGALG00000047093
S4_75347805	4	75347805	163.593	0.000623205	32.2209	intergenic_region:ENSGALG00000051477-ENSGALG00000047093
S4_75354813	4	75354813	49.3662	5.67491e-05	7.78099	intergenic_region:ENSGALG00000051477-ENSGALG00000047093
S4_75372010	4	75372010	47.4297	5.23842e-05	7.30863	intergenic_region:ENSGALG00000051477-ENSGALG00000047093
S4_75372957	4	75372957	48.3434	5.44221e-05	7.42079	intergenic_region:ENSGALG00000051477-ENSGALG00000047093
S4_75377814	4	75377814	104.463	0.000254113	15.2551	intergenic_region:ENSGALG00000051477-ENSGALG00000047093
S4_75398377	4	75398377	48.0809	5.38326e-05	7.36038	intergenic_region:ENSGALG00000051477-ENSGALG00000047093
S4_75398391	4	75398391	53.6964	6.71413e-05	11.01	intergenic_region:ENSGALG00000051477-ENSGALG00000047093
S4_75404446	4	75404446	53.411	6.64296e-05	10.7157	intergenic_region:ENSGALG00000051477-ENSGALG00000047093
S4_75428136	4	75428136	120.412	0.000337627	18.0968	intergenic_region:ENSGALG00000051477-ENSGALG00000047093
S4_75444509	4	75444509	111.413	0.000289047	16.4206	intergenic_region:ENSGALG00000051477-ENSGALG00000047093
S4_75444666	4	75444666	60.0023	8.38369e-05	10.1323	intergenic_region:ENSGALG00000051477-ENSGALG00000047093
S4_75515364	4	75515364	113.378	0.000299334	24.1798	intergenic_region:ENSGALG00000051477-ENSGALG00000047093
S4_75551665	4	75551665	48.975	5.58533e-05	7.49366	intergenic_region:ENSGALG00000051477-ENSGALG00000047093
S4_75555120	4	75555120	72.3523	0.0001219	11.462	intergenic_region:ENSGALG00000051477-ENSGALG00000047093
S4_75568749	4	75568749	49.5209	5.71055e-05	11.9813	downstream_gene_variant:ENSGALG00000047093
S4_75568761	4	75568761	49.5209	5.71055e-05	11.9813	downstream_gene_variant:ENSGALG00000047093
S4_75568872	4	75568872	49.1768	5.63146e-05	11.7741	downstream_gene_variant:ENSGALG00000047093
S4_75568873	4	75568873	48.1522	5.39923e-05	11.217	downstream_gene_variant:ENSGALG00000047093
S4_75568874	4	75568874	48.5444	5.48755e-05	11.3535	downstream_gene_variant:ENSGALG00000047093
S4_75600590	4	75600590	49.5496	5.71717e-05	7.90075	intergenic_region:ENSGALG00000047093-ENSGALG00000047307
S4_75600693	4	75600693	51.0389	6.066e-05	8.29434	intergenic_region:ENSGALG00000047093-ENSGALG00000047307
S4_75642996	4	75642996	60.5197	8.52891e-05	12.8811	intergenic_region:ENSGALG00000047093-ENSGALG00000047307
S4_75644960	4	75644960	59.7397	8.31047e-05	12.6829	intergenic_region:ENSGALG00000047093-ENSGALG00000047307
S4_75648822	4	75648822	50.4983	5.93819e-05	10.6604	intergenic_region:ENSGALG00000047093-ENSGALG00000047307
S4_75675863	4	75675863	63.159	9.28904e-05	8.6422	upstream_gene_variant:ENSGALG00000047307
S4_75711869	4	75711869	48.7956	5.54449e-05	11.6254	intergenic_region:ENSGALG00000052764-NCAPG
S4_75711870	4	75711870	53.8118	6.74303e-05	12.3589	intergenic_region:ENSGALG00000052764-NCAPG
S4_75738640	4	75738640	49.3131	5.66271e-05	11.7958	intron_variant:NCAPG
S4_75740767	4	75740767	66.2005	0.000102052	7.73453	intron_variant:NCAPG
S4_75769942	4	75769942	91.2151	0.000193746	14.7123	intron_variant:NCAPG
S4_75776764	4	75776764	170.143	0.000674108	36.213	intron_variant:NCAPG
S4_75777020	4	75777020	53.0448	6.55217e-05	12.2967	intron_variant:NCAPG
S4_75790557	4	75790557	60.8394	8.61924e-05	9.90336	intron_variant:NCAPG
S4_75796968	4	75796968	123.703	0.000356336	25.1109	intron_variant:NCAPG
S4_75809014	4	75809014	69.0221	0.000110937	11.8403	intron_variant:NCAPG
S4_75813715	4	75813715	58.14	7.87137e-05	9.23022	intron_variant:NCAPG
S4_75813879	4	75813879	56.6643	7.47685e-05	8.78937	intron_variant:NCAPG
S4_75886144	4	75886144	247.041	0.00142114	73.5973	intron_variant:ENSGALG00000054173
S4_75890242	4	75890242	233.6	0.00127071	77.2947	intron_variant:ENSGALG00000054173
S4_75913701	4	75913701	118.638	0.000327751	15.0438	intron_variant:NCAPG
S4_75914118	4	75914118	117.505	0.000321524	29.008	intron_variant:NCAPG
S4_75938278	4	75938278	107.725	0.000270232	23.9202	intron_variant:FAM184B
S4_75943181	4	75943181	112.265	0.000293489	24.1523	intron_variant:FAM184B
S4_75947331	4	75947331	96.2253	0.000215615	17.5288	intron_variant:FAM184B
S4_75947338	4	75947338	63.8317	9.48795e-05	7.05225	intron_variant:FAM184B
S4_75956378	4	75956378	87.9388	0.000180078	15.0133	intron_variant:FAM184B
S4_75978734	4	75978734	62.0202	8.95708e-05	12.4271	intron_variant:LAP3
S4_75981176	4	75981176	83.2195	0.000161269	17.2126	intron_variant:LAP3
S4_75981287	4	75981287	159.11	0.000589518	30.3796	intron_variant:LAP3
S4_76003774	4	76003774	98.6472	0.000226605	15.0438	downstream_gene_variant:QDPR
S4_76003941	4	76003941	77.2611	0.000139002	14.6849	downstream_gene_variant:QDPR
S4_76004729	4	76004729	74.7681	0.000130177	13.2838	downstream_gene_variant:QDPR
S4_76004735	4	76004735	74.7681	0.000130177	13.2838	downstream_gene_variant:QDPR
S4_76013347	4	76013347	63.2447	9.31424e-05	7.25391	intergenic_region:QDPR-LDB2
S4_76028803	4	76028803	112.204	0.000293168	21.8589	intron_variant:LDB2
S4_76033544	4	76033544	98.6856	0.000226782	20.1128	intron_variant:LDB2
S4_76033558	4	76033558	98.5911	0.000226347	20.0745	intron_variant:LDB2
S4_76040803	4	76040803	64.0692	9.55871e-05	11.9155	intron_variant:LDB2
S4_76040938	4	76040938	61.1831	8.71691e-05	7.22181	intron_variant:LDB2
S4_76052729	4	76052729	62.3087	9.04061e-05	11.2756	intron_variant:LDB2
S4_76100607	4	76100607	63.666	9.43878e-05	11.5	intron_variant:LDB2
S4_76145227	4	76145227	64.8877	9.8045e-05	9.2043	intron_variant:LDB2
S4_76145246	4	76145246	64.4799	9.68165e-05	9.11371	intron_variant:LDB2
S4_76149071	4	76149071	60.9417	8.64828e-05	6.86868	intron_variant:LDB2
S4_76177174	4	76177174	61.1605	8.71048e-05	9.94989	intron_variant:LDB2
S4_76177832	4	76177832	80.9207	0.000152482	10.3384	intron_variant:LDB2
S4_76177920	4	76177920	80.6216	0.000151357	10.1676	intron_variant:LDB2
S4_76200811	4	76200811	115.336	0.000309762	21.6801	intron_variant:LDB2
S4_76200827	4	76200827	96.9853	0.000219034	19.2159	intron_variant:LDB2
S4_76205808	4	76205808	72.0359	0.000120837	9.88102	intron_variant:LDB2
S4_76220985	4	76220985	130.512	0.000396643	20.9147	intron_variant:LDB2
S4_76221254	4	76221254	91.9732	0.00019698	11.3294	intron_variant:LDB2
S4_76224918	4	76224918	98.7376	0.00022702	13.1115	intron_variant:LDB2
S4_76270935	4	76270935	108.222	0.000272728	16.1961	intron_variant:LDB2
S4_76316077	4	76316077	72.2156	0.00012144	11.8428	intron_variant:LDB2
S4_76352769	4	76352769	82.2127	0.00015739	22.6068	intron_variant:LDB2
S4_76367923	4	76367923	115.22	0.000309141	18.3921	upstream_gene_variant:ENSGALG00000032384
S4_76391434	4	76391434	97.8995	0.000223183	15.7716	intergenic_region:LDB2-ENSGALG00000048112
S4_76401289	4	76401289	56.3466	7.39326e-05	6.59774	intergenic_region:LDB2-ENSGALG00000048112
S4_76408151	4	76408151	64.0515	9.55342e-05	12.342	intergenic_region:LDB2-ENSGALG00000048112
S4_76422606	4	76422606	51.9364	6.28121e-05	7.26391	intron_variant:ENSGALG00000048112
S4_76422620	4	76422620	51.5333	6.1841e-05	7.14708	intron_variant:ENSGALG00000048112
S4_76429497	4	76429497	73.8702	0.000127069	8.8991	intron_variant:ENSGALG00000048112
S4_76509456	4	76509456	44.8836	4.69112e-05	7.26861	upstream_gene_variant:Prom1
S4_76511202	4	76511202	75.0211	0.000131059	12.5395	upstream_gene_variant:Prom1
S4_76543302	4	76543302	52.9252	6.52265e-05	10.2205	intron_variant:Prom1
S4_76554247	4	76554247	93.594	0.000203984	15.2177	intron_variant:Prom1
S4_76565673	4	76565673	106.375	0.000263499	10.8088	3_prime_UTR_variant:Prom1
S4_76573107	4	76573107	113.293	0.000298886	18.1376	downstream_gene_variant:FGFBP2
S4_76596648	4	76596648	107.128	0.000267241	16.0692	intergenic_region:FGFBP2-CD38
S4_76601099	4	76601099	37.4695	3.26931e-05	7.30656	downstream_gene_variant:CD38
S4_76608602	4	76608602	62.4621	9.08517e-05	10.0169	intron_variant:CD38
S4_76610131	4	76610131	64.0593	9.55575e-05	10.3239	intron_variant:CD38
S4_76645888	4	76645888	55.0639	7.06047e-05	10.6558	intron_variant:BST1
S4_76657940	4	76657940	96.9395	0.000218828	22.1998	intron_variant:FBXL5
S4_76664909	4	76664909	79.1978	0.000146058	12.3973	intron_variant:FBXL5
S4_76744176	4	76744176	49.5989	5.72855e-05	8.27352	downstream_gene_variant:C1QTNF7
S4_76744197	4	76744197	49.5989	5.72855e-05	8.27352	downstream_gene_variant:C1QTNF7
S4_76784157	4	76784157	49.6808	5.74748e-05	8.24755	intergenic_region:C1QTNF7-ENSGALG00000051421
S4_76907627	4	76907627	77.4532	0.000139694	10.7278	intergenic_region:ENSGALG00000047842-ENSGALG00000047196
S4_76907645	4	76907645	80.3849	0.00015047	8.25546	intergenic_region:ENSGALG00000047842-ENSGALG00000047196
S4_76907667	4	76907667	71.214	0.000118095	7.02214	intergenic_region:ENSGALG00000047842-ENSGALG00000047196
S4_76909142	4	76909142	67.7712	0.000106952	6.85574	intergenic_region:ENSGALG00000047842-ENSGALG00000047196
S4_77105309	4	77105309	107.129	0.000267248	12.7404	intron_variant:ENSGALG00000038561
S4_77112587	4	77112587	102.925	0.000246687	12.4973	intron_variant:ENSGALG00000038561
S4_77262197	4	77262197	106.119	0.000262233	14.0063	intergenic_region:ENSGALG00000048977-ENSGALG00000054883
S4_77299193	4	77299193	61.6515	8.8509e-05	13.8149	intron_variant:ENSGALG00000054883
S4_77324074	4	77324074	74.8261	0.000130379	13.6847	upstream_gene_variant:ENSGALG00000054883
S4_77394019	4	77394019	71.4348	0.000118828	7.57367	intron_variant:ENSGALG00000026470
S4_77394021	4	77394021	70.3438	0.000115226	7.37329	intron_variant:ENSGALG00000026470
S4_77406238	4	77406238	54.569	6.93412e-05	7.73714	intron_variant:ENSGALG00000026470
S4_77414498	4	77414498	58.3524	7.92899e-05	9.12375	downstream_gene_variant:ENSGALG00000026470
S4_77751332	4	77751332	80.7134	0.000151702	8.69643	intron_variant:ENSGALG00000047108
S4_77938587	4	77938587	72.5089	0.000122429	8.19368	intron_variant:ENSGALG00000050913
S4_77949754	4	77949754	68.1943	0.000108292	6.53477	intron_variant:ENSGALG00000050913
S4_77974133	4	77974133	83.7065	0.000163162	9.05326	intron_variant:ENSGALG00000050913
S4_77984751	4	77984751	64.429	9.66635e-05	7.76236	downstream_gene_variant:ENSGALG00000050913
S4_78209599	4	78209599	49.425	5.68844e-05	6.87361	downstream_gene_variant:ENSGALG00000050297
S4_78361669	4	78361669	56.7143	7.49005e-05	7.60265	intergenic_region:WDR1-SLC2A9
S4_78430973	4	78430973	49.1936	5.6353e-05	11.8939	intron_variant:SLC2A9
S4_78448877	4	78448877	49.3921	5.68088e-05	11.5266	intron_variant:SLC2A9
S4_78507511	4	78507511	73.3177	0.000125175	7.4896	intron_variant:OTOP1
S4_78507522	4	78507522	73.3177	0.000125175	7.4896	intron_variant:OTOP1
S4_78554345	4	78554345	131.382	0.000401951	19.6364	synonymous_variant:ZBTB49
S4_78565517	4	78565517	61.3334	8.75978e-05	8.71435	intergenic_region:ZBTB49-NSG1
S4_78569834	4	78569834	77.7939	0.000140926	10.3045	upstream_gene_variant:NSG1
S4_78580702	4	78580702	66.1611	0.000101931	9.02532	intron_variant:NSG1
S4_78646710	4	78646710	53.7624	6.73065e-05	10.2756	intron_variant:STX18
S4_78671690	4	78671690	70.4455	0.00011556	7.92929	intergenic_region:STX18-MSX1
S4_78711734	4	78711734	110.504	0.000284354	14.519	intergenic_region:STX18-MSX1
S4_78897887	4	78897887	70.2959	0.000115069	6.95817	intergenic_region:CYTL1-STK32B
S4_78972424	4	78972424	71.4743	0.00011896	6.99604	intron_variant:STK32B
S4_79579514	4	79579514	63.4068	9.36208e-05	7.22142	intron_variant:PPP2R2C
S4_79581377	4	79581377	76.0223	0.000134581	11.1751	intron_variant:PPP2R2C
S4_79607885	4	79607885	86.3565	0.000173656	7.89354	intron_variant:PPP2R2C
S4_79614836	4	79614836	56.6252	7.46655e-05	7.71739	intron_variant:PPP2R2C
S4_79616483	4	79616483	71.0718	0.000117624	7.86356	intron_variant:PPP2R2C
S4_79807091	4	79807091	64.6287	9.72636e-05	7.76358	intron_variant:KIAA0232
S4_80075943	4	80075943	45.8685	4.89924e-05	7.91756	intron_variant:SORCS2
S4_80092672	4	80092672	45.137	4.74422e-05	7.6618	intron_variant:SORCS2
S4_80175685	4	80175685	64.587	9.71384e-05	6.8173	intron_variant:SORCS2
S4_80271600	4	80271600	47.6328	5.28339e-05	8.27011	intron_variant:SORCS2
S4_80273957	4	80273957	41.5999	4.02982e-05	6.79094	intron_variant:SORCS2
S4_80273981	4	80273981	41.5999	4.02982e-05	6.79094	intron_variant:SORCS2
S4_81070361	4	81070361	62.7554	9.1707e-05	8.68083	upstream_gene_variant:ENSGALG00000054107
S4_81209859	4	81209859	69.4017	0.000112161	8.13736	intergenic_region:CPZ-SOHO-1
S4_81872082	4	81872082	56.4176	7.41189e-05	6.60737	intron_variant:ENSGALG00000052043
S4_81873625	4	81873625	56.5917	7.4577e-05	6.69131	intron_variant:ENSGALG00000052043

## Sheet: Table S3
Table S3 Information of significant SNPs in association with ADG in the QTL region on chromosome 4
SNP ID	Chromosome	Position	SNP effect	SNP heritability	P value in association	Annotation
S4_74139319	4	74139319	1.22568	9.71621e-05	9.43707	intergenic_region:ENSGALG00000052783-ENSGALG00000048521
S4_74166583	4	74166583	1.11239	8.00303e-05	10.1118	intergenic_region:ENSGALG00000052783-ENSGALG00000048521
S4_74176979	4	74176979	1.05701	7.22601e-05	9.64747	intergenic_region:ENSGALG00000052783-ENSGALG00000048521
S4_74178937	4	74178937	1.10234	7.85913e-05	7.63697	upstream_gene_variant:ENSGALG00000048521
S4_74181417	4	74181417	1.8147	0.000212987	16.6903	upstream_gene_variant:ENSGALG00000048521
S4_74181459	4	74181459	1.13829	8.38006e-05	9.31983	upstream_gene_variant:ENSGALG00000048521
S4_74182991	4	74182991	1.43445	0.00013308	14.4409	intron_variant:ENSGALG00000048521
S4_74186240	4	74186240	1.2087	9.44889e-05	6.67112	intron_variant:ENSGALG00000048521
S4_74186310	4	74186310	1.19965	9.30789e-05	6.56217	intron_variant:ENSGALG00000048521
S4_74211406	4	74211406	0.805666	4.19809e-05	7.70825	upstream_gene_variant:ENSGALG00000050078
S4_74219531	4	74219531	0.928891	5.58048e-05	10.1468	intron_variant:ENSGALG00000050078
S4_74219732	4	74219732	0.925846	5.54396e-05	10.1133	intron_variant:ENSGALG00000050078
S4_74219753	4	74219753	1.634	0.000172682	11.498	intron_variant:ENSGALG00000050078
S4_74231972	4	74231972	1.46591	0.000138981	11.2953	upstream_gene_variant:ENSGALG00000046053
S4_74231983	4	74231983	1.46591	0.000138981	11.2953	upstream_gene_variant:ENSGALG00000046053
S4_74231993	4	74231993	1.46591	0.000138981	11.2953	upstream_gene_variant:ENSGALG00000046053
S4_74232139	4	74232139	1.4321	0.000132645	10.7734	upstream_gene_variant:ENSGALG00000046053
S4_74232152	4	74232152	1.4321	0.000132645	10.7734	upstream_gene_variant:ENSGALG00000046053
S4_74232614	4	74232614	1.37892	0.000122976	12.0992	upstream_gene_variant:ENSGALG00000046053
S4_74232638	4	74232638	1.4124	0.000129019	10.0271	upstream_gene_variant:ENSGALG00000046053
S4_74238759	4	74238759	1.19393	9.2193e-05	8.72088	downstream_gene_variant:ENSGALG00000046053
S4_74241613	4	74241613	1.73517	0.000194727	11.1568	intron_variant:ENSGALG00000046053
S4_74265875	4	74265875	1.24603	0.000100416	10.9592	intergenic_region:ENSGALG00000046053-ENSGALG00000051573
S4_74269773	4	74269773	1.16	8.70286e-05	7.43917	intergenic_region:ENSGALG00000046053-ENSGALG00000051573
S4_74297106	4	74297106	2.05887	0.000274157	16.1231	upstream_gene_variant:ENSGALG00000051573
S4_74297344	4	74297344	2.06359	0.000275417	14.9136	upstream_gene_variant:ENSGALG00000051573
S4_74297360	4	74297360	2.84262	0.000522612	30.3133	upstream_gene_variant:ENSGALG00000051573
S4_74297392	4	74297392	2.06359	0.000275417	14.9136	upstream_gene_variant:ENSGALG00000051573
S4_74327508	4	74327508	1.20643	9.41342e-05	12.4242	intergenic_region:ENSGALG00000051573-ENSGALG00000040208
S4_74358079	4	74358079	1.90111	0.000233751	14.2294	intergenic_region:ENSGALG00000051573-ENSGALG00000040208
S4_74358120	4	74358120	1.44868	0.000135733	11.183	intergenic_region:ENSGALG00000051573-ENSGALG00000040208
S4_74375737	4	74375737	1.31144	0.000111234	11.4193	intron_variant:ENSGALG00000040208
S4_74391538	4	74391538	1.40264	0.000127243	15.7953	intron_variant:ENSGALG00000040208
S4_74423395	4	74423395	1.29209	0.000107976	11.409	intergenic_region:ENSGALG00000047968-ENSGALG00000048082
S4_74423655	4	74423655	1.4242	0.000131186	13.7826	intergenic_region:ENSGALG00000047968-ENSGALG00000048082
S4_74432422	4	74432422	1.41903	0.000130234	14.5466	intron_variant:ENSGALG00000048082
S4_74448247	4	74448247	1.19879	9.2945e-05	9.8267	intron_variant:ENSGALG00000048082
S4_74459984	4	74459984	0.830949	4.46572e-05	10.9343	downstream_gene_variant:ENSGALG00000048082
S4_74529962	4	74529962	0.793173	4.06891e-05	8.34632	intergenic_region:ADGRA3-ENSGALG00000054975
S4_74533742	4	74533742	0.866683	4.85806e-05	7.8322	upstream_gene_variant:ENSGALG00000054975
S4_74537067	4	74537067	0.873884	4.93912e-05	12.2229	upstream_gene_variant:ENSGALG00000054975
S4_74537100	4	74537100	0.850388	4.6771e-05	7.48587	upstream_gene_variant:ENSGALG00000054975
S4_74537281	4	74537281	0.86844	4.87778e-05	7.75828	upstream_gene_variant:ENSGALG00000054975
S4_74551761	4	74551761	1.15574	8.63891e-05	12.5746	intron_variant:ENSGALG00000054975
S4_74651080	4	74651080	1.12136	8.13264e-05	6.80408	intergenic_region:ENSGALG00000051973-KCNIP4
S4_74651181	4	74651181	1.67137	0.000180671	19.1423	intergenic_region:ENSGALG00000051973-KCNIP4
S4_74676844	4	74676844	1.28583	0.000106932	13.2033	intergenic_region:ENSGALG00000051973-KCNIP4
S4_74676888	4	74676888	1.28511	0.000106813	13.2082	intergenic_region:ENSGALG00000051973-KCNIP4
S4_74719389	4	74719389	1.30848	0.000110734	11.0175	intergenic_region:ENSGALG00000051973-KCNIP4
S4_74747552	4	74747552	1.66944	0.000180253	13.7621	intergenic_region:ENSGALG00000051973-KCNIP4
S4_74863006	4	74863006	1.48562	0.000142744	11.5168	intron_variant:KCNIP4
S4_74863019	4	74863019	1.48562	0.000142744	11.5168	intron_variant:KCNIP4
S4_74900467	4	74900467	1.40116	0.000126976	19.1049	upstream_gene_variant:KCNIP4
S4_74901890	4	74901890	2.62704	0.00044635	24.7209	upstream_gene_variant:KCNIP4
S4_74907736	4	74907736	2.62174	0.000444551	24.9032	intron_variant:KCNIP4
S4_74932252	4	74932252	1.77416	0.000203576	13.3717	intron_variant:KCNIP4
S4_74932331	4	74932331	1.84699	0.000220634	14.3288	intron_variant:KCNIP4
S4_75032073	4	75032073	1.4302	0.000132292	7.20933	intron_variant:SLIT2
S4_75081010	4	75081010	1.64674	0.000175385	11.3796	intron_variant:SLIT2
S4_75081063	4	75081063	1.64674	0.000175385	11.3796	intron_variant:SLIT2
S4_75081247	4	75081247	0.661011	2.82592e-05	6.86025	intron_variant:SLIT2
S4_75082380	4	75082380	0.667553	2.88213e-05	6.99479	intron_variant:SLIT2
S4_75090939	4	75090939	0.87539	4.95616e-05	11.7732	intron_variant:SLIT2
S4_75091069	4	75091069	0.682257	3.01049e-05	7.1315	intron_variant:SLIT2
S4_75092028	4	75092028	0.668582	2.89102e-05	6.97505	intron_variant:SLIT2
S4_75092056	4	75092056	0.668582	2.89102e-05	6.97505	intron_variant:SLIT2
S4_75092126	4	75092126	0.704703	3.21184e-05	7.57758	intron_variant:SLIT2
S4_75093661	4	75093661	0.66304	2.84329e-05	6.67546	intron_variant:SLIT2
S4_75095107	4	75095107	0.999504	6.46117e-05	11.6559	intron_variant:SLIT2
S4_75103202	4	75103202	0.694561	3.12006e-05	7.43296	intron_variant:SLIT2
S4_75103343	4	75103343	0.663922	2.85087e-05	6.72398	intron_variant:SLIT2
S4_75103378	4	75103378	0.663922	2.85087e-05	6.72398	intron_variant:SLIT2
S4_75104223	4	75104223	0.694377	3.11841e-05	6.71889	intron_variant:SLIT2
S4_75104238	4	75104238	2.21229	0.000316537	18.302	intron_variant:SLIT2
S4_75124071	4	75124071	0.869652	4.8914e-05	7.88742	upstream_gene_variant:ENSGALG00000054285
S4_75126084	4	75126084	0.69491	3.1232e-05	7.37819	upstream_gene_variant:ENSGALG00000054285
S4_75126109	4	75126109	1.53613	0.000152616	10.9246	upstream_gene_variant:ENSGALG00000054285
S4_75126354	4	75126354	0.676458	2.95954e-05	6.99555	upstream_gene_variant:ENSGALG00000054285
S4_75132994	4	75132994	1.47401	0.000140522	8.21387	intron_variant:SLIT2
S4_75133175	4	75133175	1.59058	0.000163627	10.4658	intron_variant:SLIT2
S4_75135592	4	75135592	0.651966	2.74911e-05	6.62307	intron_variant:SLIT2
S4_75142432	4	75142432	2.16695	0.000303696	18.4379	intron_variant:SLIT2
S4_75150893	4	75150893	0.665	2.86012e-05	6.4913	downstream_gene_variant:ENSGALG00000054285
S4_75157032	4	75157032	1.85685	0.000222995	16.4973	intron_variant:SLIT2
S4_75157034	4	75157034	0.806077	4.20238e-05	10.2705	intron_variant:SLIT2
S4_75167241	4	75167241	1.73342	0.000194334	16.2709	intron_variant:SLIT2
S4_75167320	4	75167320	1.72489	0.000192427	15.9244	intron_variant:SLIT2
S4_75167385	4	75167385	1.72669	0.000192829	15.9161	intron_variant:SLIT2
S4_75173238	4	75173238	1.7889	0.000206974	17.5632	intron_variant:SLIT2
S4_75173371	4	75173371	0.701791	3.18535e-05	7.30577	intron_variant:SLIT2
S4_75215954	4	75215954	0.980347	6.21587e-05	8.62146	intron_variant:SLIT2
S4_75216285	4	75216285	0.977687	6.18218e-05	8.86045	intron_variant:SLIT2
S4_75252422	4	75252422	0.92725	5.56078e-05	6.65157	intergenic_region:ENSGALG00000051477-ENSGALG00000047093
S4_75256412	4	75256412	0.805281	4.19409e-05	7.06313	intergenic_region:ENSGALG00000051477-ENSGALG00000047093
S4_75296216	4	75296216	0.81326	4.27761e-05	6.90008	intergenic_region:ENSGALG00000051477-ENSGALG00000047093
S4_75296713	4	75296713	0.996956	6.42827e-05	7.45494	intergenic_region:ENSGALG00000051477-ENSGALG00000047093
S4_75319425	4	75319425	1.68955	0.000184622	11.3114	intergenic_region:ENSGALG00000051477-ENSGALG00000047093
S4_75324225	4	75324225	1.33194	0.00011474	10.3198	intergenic_region:ENSGALG00000051477-ENSGALG00000047093
S4_75347805	4	75347805	2.52676	0.000412925	25.4165	intergenic_region:ENSGALG00000051477-ENSGALG00000047093
S4_75354813	4	75354813	0.834261	4.50138e-05	7.40635	intergenic_region:ENSGALG00000051477-ENSGALG00000047093
S4_75372010	4	75372010	0.814763	4.29343e-05	7.16312	intergenic_region:ENSGALG00000051477-ENSGALG00000047093
S4_75372957	4	75372957	0.814997	4.2959e-05	7.03368	intergenic_region:ENSGALG00000051477-ENSGALG00000047093
S4_75377814	4	75377814	1.59439	0.000164411	11.7851	intergenic_region:ENSGALG00000051477-ENSGALG00000047093
S4_75398377	4	75398377	0.817854	4.32607e-05	7.0975	intergenic_region:ENSGALG00000051477-ENSGALG00000047093
S4_75398391	4	75398391	0.873793	4.93809e-05	9.76078	intergenic_region:ENSGALG00000051477-ENSGALG00000047093
S4_75404446	4	75404446	0.859296	4.7756e-05	9.3222	intergenic_region:ENSGALG00000051477-ENSGALG00000047093
S4_75428136	4	75428136	1.87473	0.00022731	14.5093	intergenic_region:ENSGALG00000051477-ENSGALG00000047093
S4_75444509	4	75444509	1.80434	0.000210562	14.069	intergenic_region:ENSGALG00000051477-ENSGALG00000047093
S4_75444666	4	75444666	0.980231	6.2144e-05	9.02275	intergenic_region:ENSGALG00000051477-ENSGALG00000047093
S4_75515364	4	75515364	1.96166	0.000248881	23.2222	intergenic_region:ENSGALG00000051477-ENSGALG00000047093
S4_75551665	4	75551665	0.851849	4.69318e-05	7.57611	intergenic_region:ENSGALG00000051477-ENSGALG00000047093
S4_75555120	4	75555120	1.17015	8.8557e-05	10.0491	intergenic_region:ENSGALG00000051477-ENSGALG00000047093
S4_75568749	4	75568749	0.87665	4.97044e-05	12.4555	downstream_gene_variant:ENSGALG00000047093
S4_75568761	4	75568761	0.87665	4.97044e-05	12.4555	downstream_gene_variant:ENSGALG00000047093
S4_75568872	4	75568872	0.868258	4.87573e-05	12.1862	downstream_gene_variant:ENSGALG00000047093
S4_75568873	4	75568873	0.854665	4.72426e-05	11.7486	downstream_gene_variant:ENSGALG00000047093
S4_75568874	4	75568874	0.865912	4.84942e-05	12.0133	downstream_gene_variant:ENSGALG00000047093
S4_75600590	4	75600590	0.830275	4.45848e-05	7.41297	intergenic_region:ENSGALG00000047093-ENSGALG00000047307
S4_75600693	4	75600693	0.862965	4.81647e-05	7.89893	intergenic_region:ENSGALG00000047093-ENSGALG00000047307
S4_75642996	4	75642996	0.91808	5.45134e-05	10.1993	intergenic_region:ENSGALG00000047093-ENSGALG00000047307
S4_75644960	4	75644960	0.91277	5.38846e-05	10.194	intergenic_region:ENSGALG00000047093-ENSGALG00000047307
S4_75648822	4	75648822	0.792477	4.06177e-05	9.04073	intergenic_region:ENSGALG00000047093-ENSGALG00000047307
S4_75675863	4	75675863	0.968482	6.06632e-05	7.02531	upstream_gene_variant:ENSGALG00000047307
S4_75711869	4	75711869	0.863228	4.8194e-05	12.1187	intergenic_region:ENSGALG00000052764-NCAPG
S4_75711870	4	75711870	0.826596	4.41904e-05	10.0045	intergenic_region:ENSGALG00000052764-NCAPG
S4_75738640	4	75738640	0.897592	5.21075e-05	13.0683	intron_variant:NCAPG
S4_75740767	4	75740767	1.08938	7.67537e-05	7.1143	intron_variant:NCAPG
S4_75769942	4	75769942	1.47627	0.000140952	12.9578	intron_variant:NCAPG
S4_75776764	4	75776764	2.62551	0.000445832	28.5611	intron_variant:NCAPG
S4_75777020	4	75777020	0.809114	4.2341e-05	9.80565	intron_variant:NCAPG
S4_75790557	4	75790557	1.02736	6.82636e-05	9.39901	intron_variant:NCAPG
S4_75796968	4	75796968	1.97756	0.000252931	21.4655	intron_variant:NCAPG
S4_75809014	4	75809014	1.15118	8.571e-05	10.9458	intron_variant:NCAPG
S4_75813715	4	75813715	0.985979	6.28749e-05	8.80738	intron_variant:NCAPG
S4_75813879	4	75813879	0.960536	5.96718e-05	8.3745	intron_variant:NCAPG
S4_75886144	4	75886144	3.87243	0.000969861	59.6557	intron_variant:ENSGALG00000054173
S4_75890242	4	75890242	3.64977	0.000861537	61.8585	intron_variant:ENSGALG00000054173
S4_75913701	4	75913701	2.04095	0.000269407	14.8193	intron_variant:NCAPG
S4_75914118	4	75914118	1.97923	0.000253358	27.2919	intron_variant:NCAPG
S4_75938278	4	75938278	1.86799	0.000225679	24.1672	intron_variant:FAM184B
S4_75938313	4	75938313	1.33329	0.000114971	6.83531	intron_variant:FAM184B
S4_75943181	4	75943181	1.88348	0.000229438	22.2721	intron_variant:FAM184B
S4_75947331	4	75947331	1.53124	0.000151645	14.647	intron_variant:FAM184B
S4_75947338	4	75947338	1.07689	7.50044e-05	6.88437	intron_variant:FAM184B
S4_75956378	4	75956378	1.43926	0.000133975	13.6455	intron_variant:FAM184B
S4_75978734	4	75978734	0.988316	6.31733e-05	11.0348	intron_variant:LAP3
S4_75981176	4	75981176	1.44781	0.00013557	16.4577	intron_variant:LAP3
S4_75981287	4	75981287	2.67685	0.000463435	28.5252	intron_variant:LAP3
S4_76003774	4	76003774	1.59093	0.000163698	13.0277	downstream_gene_variant:QDPR
S4_76003941	4	76003941	1.20698	9.42201e-05	11.738	downstream_gene_variant:QDPR
S4_76004729	4	76004729	1.16639	8.79895e-05	10.6384	downstream_gene_variant:QDPR
S4_76004735	4	76004735	1.16639	8.79895e-05	10.6384	downstream_gene_variant:QDPR
S4_76028803	4	76028803	1.78165	0.0002053	18.5387	intron_variant:LDB2
S4_76033544	4	76033544	1.70016	0.000186948	19.125	intron_variant:LDB2
S4_76033558	4	76033558	1.70177	0.000187303	19.1528	intron_variant:LDB2
S4_76040803	4	76040803	1.01989	6.72742e-05	9.80526	intron_variant:LDB2
S4_76052729	4	76052729	1.054	7.18487e-05	10.822	intron_variant:LDB2
S4_76100607	4	76100607	0.996593	6.42359e-05	9.20634	intron_variant:LDB2
S4_76145227	4	76145227	1.0933	7.73079e-05	8.57194	intron_variant:LDB2
S4_76145246	4	76145246	1.08885	7.66792e-05	8.52099	intron_variant:LDB2
S4_76177174	4	76177174	0.946019	5.78818e-05	7.87693	intron_variant:LDB2
S4_76177832	4	76177832	1.46524	0.000138853	11.201	intron_variant:LDB2
S4_76177920	4	76177920	1.48476	0.000142579	11.3841	intron_variant:LDB2
S4_76200811	4	76200811	1.96556	0.00024987	20.5739	intron_variant:LDB2
S4_76200827	4	76200827	1.62744	0.000171298	17.4492	intron_variant:LDB2
S4_76205808	4	76205808	1.02632	6.81247e-05	6.77969	intron_variant:LDB2
S4_76220985	4	76220985	1.9059	0.000234933	15.0952	intron_variant:LDB2
S4_76221254	4	76221254	1.35641	0.000118995	8.38356	intron_variant:LDB2
S4_76224918	4	76224918	1.49075	0.000143732	10.1145	intron_variant:LDB2
S4_76270935	4	76270935	1.64531	0.00017508	12.4882	intron_variant:LDB2
S4_76316077	4	76316077	1.25484	0.00010184	11.5588	intron_variant:LDB2
S4_76352769	4	76352769	1.30218	0.00010967	19.4474	intron_variant:LDB2
S4_76367923	4	76367923	1.89882	0.000233189	16.9849	upstream_gene_variant:ENSGALG00000032384
S4_76391434	4	76391434	1.68093	0.000182743	15.2985	intergenic_region:LDB2-ENSGALG00000048112
S4_76401289	4	76401289	1.02232	6.75948e-05	7.16959	intergenic_region:LDB2-ENSGALG00000048112
S4_76408151	4	76408151	1.11333	8.0166e-05	12.3967	intergenic_region:LDB2-ENSGALG00000048112
S4_76422606	4	76422606	0.882537	5.03742e-05	6.89521	intron_variant:ENSGALG00000048112
S4_76422620	4	76422620	0.87952	5.00304e-05	6.84166	intron_variant:ENSGALG00000048112
S4_76429497	4	76429497	1.20749	9.43001e-05	7.94591	intron_variant:ENSGALG00000048112
S4_76511202	4	76511202	1.2029	9.35844e-05	10.9718	upstream_gene_variant:Prom1
S4_76543302	4	76543302	0.983282	6.25315e-05	11.6798	intron_variant:Prom1
S4_76554247	4	76554247	1.6092	0.00016748	15.0405	intron_variant:Prom1
S4_76565673	4	76565673	1.72852	0.000193237	9.70008	3_prime_UTR_variant:Prom1
S4_76571140	4	76571140	1.33689	0.000115594	7.03004	downstream_gene_variant:FGFBP2
S4_76573107	4	76573107	2.02089	0.000264135	19.1473	downstream_gene_variant:FGFBP2
S4_76596648	4	76596648	1.70223	0.000187403	13.5972	intergenic_region:FGFBP2-CD38
S4_76608602	4	76608602	1.10768	7.93545e-05	10.0849	intron_variant:CD38
S4_76610131	4	76610131	1.13686	8.35903e-05	10.4344	intron_variant:CD38
S4_76645888	4	76645888	0.977601	6.1811e-05	11.1469	intron_variant:BST1
S4_76657940	4	76657940	1.67253	0.000180922	22.0429	intron_variant:FBXL5
S4_76664909	4	76664909	1.42655	0.000131618	13.379	intron_variant:FBXL5
S4_76744176	4	76744176	0.876156	4.96483e-05	8.56699	downstream_gene_variant:C1QTNF7
S4_76744197	4	76744197	0.876156	4.96483e-05	8.56699	downstream_gene_variant:C1QTNF7
S4_76784157	4	76784157	0.882819	5.04063e-05	8.64891	intergenic_region:C1QTNF7-ENSGALG00000051421
S4_76907627	4	76907627	1.25317	0.000101569	9.2808	intergenic_region:ENSGALG00000047842-ENSGALG00000047196
S4_76907645	4	76907645	1.31024	0.00011103	7.31836	intergenic_region:ENSGALG00000047842-ENSGALG00000047196
S4_77105309	4	77105309	1.75401	0.000198979	11.352	intron_variant:ENSGALG00000038561
S4_77112587	4	77112587	1.72302	0.000192009	11.6105	intron_variant:ENSGALG00000038561
S4_77262197	4	77262197	1.80578	0.000210898	13.1897	intergenic_region:ENSGALG00000048977-ENSGALG00000054883
S4_77299193	4	77299193	1.02245	6.76131e-05	12.856	intron_variant:ENSGALG00000054883
S4_77324074	4	77324074	1.20824	9.44167e-05	12.149	upstream_gene_variant:ENSGALG00000054883
S4_77414498	4	77414498	0.947882	5.81099e-05	7.77103	downstream_gene_variant:ENSGALG00000026470
S4_77938587	4	77938587	1.23318	9.83547e-05	7.74876	intron_variant:ENSGALG00000050913
S4_77974133	4	77974133	1.36216	0.000120004	7.98041	intron_variant:ENSGALG00000050913
S4_77984751	4	77984751	1.10856	7.94804e-05	7.40075	downstream_gene_variant:ENSGALG00000050913
S4_78246735	4	78246735	0.801607	4.1559e-05	6.72964	downstream_gene_variant:ZNF518B
S4_78361669	4	78361669	0.972677	6.11899e-05	7.2485	intergenic_region:WDR1-SLC2A9
S4_78430973	4	78430973	0.799023	4.12915e-05	10.6118	intron_variant:SLC2A9
S4_78448877	4	78448877	0.815685	4.30315e-05	10.6669	intron_variant:SLC2A9
S4_78507511	4	78507511	1.32186	0.00011301	7.85481	intron_variant:OTOP1
S4_78507522	4	78507522	1.32186	0.00011301	7.85481	intron_variant:OTOP1
S4_78554345	4	78554345	2.19742	0.000312298	18.1736	synonymous_variant:ZBTB49
S4_78565517	4	78565517	1.05914	7.25519e-05	8.2619	intergenic_region:ZBTB49-NSG1
S4_78569834	4	78569834	1.30585	0.000110288	9.85376	upstream_gene_variant:NSG1
S4_78580702	4	78580702	1.10185	7.85211e-05	8.11306	intron_variant:NSG1
S4_78646710	4	78646710	0.899854	5.23704e-05	9.88212	intron_variant:STX18
S4_78671690	4	78671690	1.21045	9.47625e-05	7.59339	intergenic_region:STX18-MSX1
S4_78711734	4	78711734	1.88611	0.00023008	13.9319	intergenic_region:STX18-MSX1
S4_78897887	4	78897887	1.20531	9.39587e-05	6.73825	intergenic_region:CYTL1-STK32B
S4_79581377	4	79581377	1.33504	0.000115274	11.5754	intron_variant:PPP2R2C
S4_79607885	4	79607885	1.46044	0.000137946	7.69058	intron_variant:PPP2R2C
S4_79614836	4	79614836	1.05069	7.13984e-05	8.8827	intron_variant:PPP2R2C
S4_79616483	4	79616483	1.13629	8.35067e-05	6.89324	intron_variant:PPP2R2C
S4_79807091	4	79807091	1.08756	7.64971e-05	7.57624	intron_variant:KIAA0232
S4_79833490	4	79833490	1.26861	0.000104088	6.90659	intron_variant:KIAA0232
S4_80075943	4	80075943	0.725441	3.40366e-05	6.68349	intron_variant:SORCS2
S4_80175685	4	80175685	1.11585	8.05294e-05	6.76551	intron_variant:SORCS2
S4_81070361	4	81070361	1.05379	7.18206e-05	8.19138	upstream_gene_variant:ENSGALG00000054107
S4_81209859	4	81209859	1.16934	8.84343e-05	7.85562	intergenic_region:CPZ-SOHO-1
S4_81719537	4	81719537	1.22311	9.67553e-05	6.71399	upstream_gene_variant:ENSGALG00000029227

## Sheet: Table S4
Table S4 Information of significant SNPs in association with FCR in the QTL region on chromosome 4
SNP ID	Chromosome	Position	SNP effect	SNP heritability	P value in association	Annotation
S4_74166583	4	74166583	0.0640162	6.12463e-05	8.19234	intergenic_region:ENSGALG00000052783-ENSGALG00000048521
S4_74181417	4	74181417	0.0767176	8.79611e-05	7.52914	upstream_gene_variant:ENSGALG00000048521
S4_74181459	4	74181459	0.0621666	5.77584e-05	6.64918	upstream_gene_variant:ENSGALG00000048521
S4_74182991	4	74182991	0.0774838	8.97267e-05	10.2141	intron_variant:ENSGALG00000048521
S4_74211406	4	74211406	0.0521823	4.06955e-05	7.38866	upstream_gene_variant:ENSGALG00000050078
S4_74219531	4	74219531	0.0476453	3.39267e-05	6.54903	intron_variant:ENSGALG00000050078
S4_74219753	4	74219753	0.0912224	0.000124367	8.69842	intron_variant:ENSGALG00000050078
S4_74232614	4	74232614	0.0680172	6.91414e-05	7.21039	upstream_gene_variant:ENSGALG00000046053
S4_74241613	4	74241613	0.0876578	0.000114837	6.89446	intron_variant:ENSGALG00000046053
S4_74265875	4	74265875	0.0658184	6.47434e-05	7.35968	intergenic_region:ENSGALG00000046053-ENSGALG00000051573
S4_74297106	4	74297106	0.106664	0.000170036	10.6073	upstream_gene_variant:ENSGALG00000051573
S4_74297344	4	74297344	0.105904	0.00016762	9.63041	upstream_gene_variant:ENSGALG00000051573
S4_74297360	4	74297360	0.143292	0.000306861	18.4556	upstream_gene_variant:ENSGALG00000051573
S4_74297392	4	74297392	0.105904	0.00016762	9.63041	upstream_gene_variant:ENSGALG00000051573
S4_74358079	4	74358079	0.0866324	0.000112166	7.42758	intergenic_region:ENSGALG00000051573-ENSGALG00000040208
S4_74358120	4	74358120	0.0730938	7.98475e-05	7.0534	intergenic_region:ENSGALG00000051573-ENSGALG00000040208
S4_74375737	4	74375737	0.0695236	7.22378e-05	7.69992	intron_variant:ENSGALG00000040208
S4_74391538	4	74391538	0.0778809	9.06488e-05	11.61	intron_variant:ENSGALG00000040208
S4_74423395	4	74423395	0.0688693	7.08845e-05	7.76967	intergenic_region:ENSGALG00000047968-ENSGALG00000048082
S4_74423655	4	74423655	0.0782226	9.14461e-05	9.9224	intergenic_region:ENSGALG00000047968-ENSGALG00000048082
S4_74432422	4	74432422	0.0779808	9.08815e-05	10.4772	intron_variant:ENSGALG00000048082
S4_74448247	4	74448247	0.0707618	7.48339e-05	8.06608	intron_variant:ENSGALG00000048082
S4_74529962	4	74529962	0.0647036	6.25687e-05	12.4321	intergenic_region:ADGRA3-ENSGALG00000054975
S4_74537067	4	74537067	0.0423176	2.67634e-05	6.91401	upstream_gene_variant:ENSGALG00000054975
S4_74551761	4	74551761	0.0662802	6.5655e-05	9.85511	intron_variant:ENSGALG00000054975
S4_74651181	4	74651181	0.072107	7.7706e-05	8.97195	intergenic_region:ENSGALG00000051973-KCNIP4
S4_74676844	4	74676844	0.0582736	5.07509e-05	6.96603	intergenic_region:ENSGALG00000051973-KCNIP4
S4_74676888	4	74676888	0.0575975	4.958e-05	6.83698	intergenic_region:ENSGALG00000051973-KCNIP4
S4_74719389	4	74719389	0.0734259	8.05748e-05	8.23253	intergenic_region:ENSGALG00000051973-KCNIP4
S4_74747552	4	74747552	0.0898639	0.00012069	9.69635	intergenic_region:ENSGALG00000051973-KCNIP4
S4_74863006	4	74863006	0.0801102	9.59125e-05	8.00711	intron_variant:KCNIP4
S4_74863019	4	74863019	0.0801102	9.59125e-05	8.00711	intron_variant:KCNIP4
S4_74900467	4	74900467	0.0642509	6.16962e-05	9.68463	upstream_gene_variant:KCNIP4
S4_74901890	4	74901890	0.127898	0.000244472	14.2113	upstream_gene_variant:KCNIP4
S4_74907736	4	74907736	0.12854	0.000246933	14.4813	intron_variant:KCNIP4
S4_74932252	4	74932252	0.083629	0.000104523	7.26213	intron_variant:KCNIP4
S4_74932331	4	74932331	0.0866738	0.000112273	7.70106	intron_variant:KCNIP4
S4_75090939	4	75090939	0.044086	2.9047e-05	7.21396	intron_variant:SLIT2
S4_75095107	4	75095107	0.0510486	3.89465e-05	7.41443	intron_variant:SLIT2
S4_75104238	4	75104238	0.106588	0.00016979	10.2638	intron_variant:SLIT2
S4_75142432	4	75142432	0.101469	0.000153875	9.80373	intron_variant:SLIT2
S4_75157032	4	75157032	0.0776658	9.01487e-05	7.0217	intron_variant:SLIT2
S4_75157034	4	75157034	0.0540549	4.36686e-05	10.7845	intron_variant:SLIT2
S4_75167241	4	75167241	0.103278	0.000159409	13.534	intron_variant:SLIT2
S4_75167320	4	75167320	0.101832	0.000154979	12.9979	intron_variant:SLIT2
S4_75167385	4	75167385	0.101411	0.0001537	12.8577	intron_variant:SLIT2
S4_75173238	4	75173238	0.105117	0.000165137	14.2267	intron_variant:SLIT2
S4_75319425	4	75319425	0.0875656	0.000114595	7.3692	intergenic_region:ENSGALG00000051477-ENSGALG00000047093
S4_75347805	4	75347805	0.117542	0.000206484	13.3804	intergenic_region:ENSGALG00000051477-ENSGALG00000047093
S4_75347857	4	75347857	0.0688467	7.08381e-05	9.01747	intergenic_region:ENSGALG00000051477-ENSGALG00000047093
S4_75377814	4	75377814	0.0746554	8.32956e-05	6.5555	intergenic_region:ENSGALG00000051477-ENSGALG00000047093
S4_75410590	4	75410590	0.0682772	6.96711e-05	8.7928	intergenic_region:ENSGALG00000051477-ENSGALG00000047093
S4_75428136	4	75428136	0.0852968	0.000108734	7.57327	intergenic_region:ENSGALG00000051477-ENSGALG00000047093
S4_75444509	4	75444509	0.0918559	0.0001261	8.99585	intergenic_region:ENSGALG00000051477-ENSGALG00000047093
S4_75515364	4	75515364	0.118991	0.000211606	19.8866	intergenic_region:ENSGALG00000051477-ENSGALG00000047093
S4_75555120	4	75555120	0.0622155	5.78492e-05	6.87554	intergenic_region:ENSGALG00000051477-ENSGALG00000047093
S4_75568749	4	75568749	0.0423281	2.67767e-05	7.0021	downstream_gene_variant:ENSGALG00000047093
S4_75568761	4	75568761	0.0423281	2.67767e-05	7.0021	downstream_gene_variant:ENSGALG00000047093
S4_75568872	4	75568872	0.0412829	2.54708e-05	6.67565	downstream_gene_variant:ENSGALG00000047093
S4_75568874	4	75568874	0.0411617	2.53213e-05	6.58054	downstream_gene_variant:ENSGALG00000047093
S4_75711869	4	75711869	0.0442061	2.92056e-05	7.64613	intergenic_region:ENSGALG00000052764-NCAPG
S4_75738640	4	75738640	0.0464511	3.22472e-05	8.39376	intron_variant:NCAPG
S4_75769942	4	75769942	0.0816394	9.96092e-05	9.57992	intron_variant:NCAPG
S4_75776764	4	75776764	0.14296	0.000305444	20.1794	intron_variant:NCAPG
S4_75790557	4	75790557	0.0613886	5.63217e-05	8.03971	intron_variant:NCAPG
S4_75796968	4	75796968	0.0966269	0.000139539	12.417	intron_variant:NCAPG
S4_75809014	4	75809014	0.065513	6.41439e-05	8.56167	intron_variant:NCAPG
S4_75813715	4	75813715	0.0614514	5.6437e-05	8.12939	intron_variant:NCAPG
S4_75813879	4	75813879	0.0594923	5.28959e-05	7.65016	intron_variant:NCAPG
S4_75886144	4	75886144	0.207556	0.000643829	41.0101	intron_variant:ENSGALG00000054173
S4_75890242	4	75890242	0.196403	0.000576495	42.4564	intron_variant:ENSGALG00000054173
S4_75913701	4	75913701	0.12268	0.000224931	12.6564	intron_variant:NCAPG
S4_75914118	4	75914118	0.110137	0.000181287	20.1867	intron_variant:NCAPG
S4_75938278	4	75938278	0.0928003	0.000128706	14.3631	intron_variant:FAM184B
S4_75943181	4	75943181	0.0978954	0.000143227	14.3725	intron_variant:FAM184B
S4_75947331	4	75947331	0.085978	0.000110478	11.2197	intron_variant:FAM184B
S4_75956378	4	75956378	0.0700224	7.32781e-05	7.81557	intron_variant:FAM184B
S4_75978734	4	75978734	0.0543515	4.41492e-05	8.05229	intron_variant:LAP3
S4_75981176	4	75981176	0.0844612	0.000106614	13.0696	intron_variant:LAP3
S4_75981287	4	75981287	0.134717	0.000271234	17.1732	intron_variant:LAP3
S4_76003774	4	76003774	0.0946612	0.00013392	10.7415	downstream_gene_variant:QDPR
S4_76003941	4	76003941	0.0656873	6.44856e-05	8.41048	downstream_gene_variant:QDPR
S4_76004729	4	76004729	0.0659486	6.49998e-05	8.20971	downstream_gene_variant:QDPR
S4_76004735	4	76004735	0.0659486	6.49998e-05	8.20971	downstream_gene_variant:QDPR
S4_76028803	4	76028803	0.0912488	0.000124438	11.62	intron_variant:LDB2
S4_76033544	4	76033544	0.0999513	0.000149306	15.4275	intron_variant:LDB2
S4_76033558	4	76033558	0.100637	0.000151362	15.6248	intron_variant:LDB2
S4_76040803	4	76040803	0.0533703	4.25696e-05	6.53761	intron_variant:LDB2
S4_76040938	4	76040938	0.0697017	7.26085e-05	6.89298	intron_variant:LDB2
S4_76145227	4	76145227	0.0680452	6.91982e-05	7.9112	intron_variant:LDB2
S4_76145246	4	76145246	0.0676083	6.83125e-05	7.83966	intron_variant:LDB2
S4_76177832	4	76177832	0.0856734	0.000109696	9.11734	intron_variant:LDB2
S4_76177920	4	76177920	0.089126	0.000118716	9.71198	intron_variant:LDB2
S4_76200811	4	76200811	0.0988112	0.000145919	12.5447	intron_variant:LDB2
S4_76200827	4	76200827	0.087428	0.000114236	12.0326	intron_variant:LDB2
S4_76220985	4	76220985	0.0997018	0.000148562	9.97336	intron_variant:LDB2
S4_76224918	4	76224918	0.0970562	0.000140782	9.77009	intron_variant:LDB2
S4_76270935	4	76270935	0.101712	0.000154613	11.2001	intron_variant:LDB2
S4_76316077	4	76316077	0.0680223	6.91518e-05	8.19765	intron_variant:LDB2
S4_76352769	4	76352769	0.0550807	4.53418e-05	8.61927	intron_variant:LDB2
S4_76367923	4	76367923	0.0921006	0.000126772	9.50973	upstream_gene_variant:ENSGALG00000032384
S4_76391434	4	76391434	0.0938172	0.000131542	11.4641	intergenic_region:LDB2-ENSGALG00000048112
S4_76408151	4	76408151	0.0589631	5.1959e-05	8.50047	intergenic_region:LDB2-ENSGALG00000048112
S4_76511202	4	76511202	0.0698985	7.3019e-05	8.90378	upstream_gene_variant:Prom1
S4_76543302	4	76543302	0.047253	3.33701e-05	6.61984	intron_variant:Prom1
S4_76571140	4	76571140	0.0856723	0.000109694	6.94068	downstream_gene_variant:FGFBP2
S4_76573107	4	76573107	0.100532	0.000151046	11.4472	downstream_gene_variant:FGFBP2
S4_76596648	4	76596648	0.090141	0.000121435	9.43066	intergenic_region:FGFBP2-CD38
S4_76608602	4	76608602	0.0621148	5.76621e-05	7.44834	intron_variant:CD38
S4_76610131	4	76610131	0.0619737	5.74005e-05	7.34876	intron_variant:CD38
S4_76657940	4	76657940	0.0943066	0.000132918	16.6227	intron_variant:FBXL5
S4_76664909	4	76664909	0.0801229	9.5943e-05	9.97886	intron_variant:FBXL5
S4_76987572	4	76987572	0.067757	6.86134e-05	7.42959	intergenic_region:ENSGALG00000047842-ENSGALG00000047196
S4_77105309	4	77105309	0.0900626	0.000121224	7.32776	intron_variant:ENSGALG00000038561
S4_77112587	4	77112587	0.092151	0.000126911	8.06026	intron_variant:ENSGALG00000038561
S4_77262197	4	77262197	0.106186	0.000168513	10.6667	intergenic_region:ENSGALG00000048977-ENSGALG00000054883
S4_77299193	4	77299193	0.0587486	5.15816e-05	10.185	intron_variant:ENSGALG00000054883
S4_77324074	4	77324074	0.0639793	6.11757e-05	8.34356	upstream_gene_variant:ENSGALG00000054883
S4_78246735	4	78246735	0.0549616	4.5146e-05	7.12156	downstream_gene_variant:ZNF518B
S4_78430973	4	78430973	0.0471821	3.32702e-05	8.70943	intron_variant:SLC2A9
S4_78448877	4	78448877	0.0490135	3.5903e-05	9.07607	intron_variant:SLC2A9
S4_78507511	4	78507511	0.0790369	9.33597e-05	6.63444	intron_variant:OTOP1
S4_78507522	4	78507522	0.0790369	9.33597e-05	6.63444	intron_variant:OTOP1
S4_78554345	4	78554345	0.103624	0.00016048	9.7403	synonymous_variant:ZBTB49
S4_78569834	4	78569834	0.0730294	7.97068e-05	7.47361	upstream_gene_variant:NSG1
S4_78646710	4	78646710	0.0570299	4.86078e-05	9.4267	intron_variant:STX18
S4_78711734	4	78711734	0.107138	0.00017155	10.7584	intergenic_region:STX18-MSX1
S4_79607885	4	79607885	0.0911444	0.000124154	7.21655	intron_variant:PPP2R2C
S4_79833490	4	79833490	0.080744	9.74363e-05	6.77614	intron_variant:KIAA0232
S4_80109849	4	80109849	0.0765878	8.76636e-05	7.13687	intron_variant:SORCS2

## Sheet: Table S5
Table S5 Average prediction inflation based on tenfold cross-validation
Phenotype	ABLUP bias	GBLUP bias	GFBLUP bias
42 DW	0.96	0.94	0.95
84 DW	0.96	0.94	0.95
FCR	0.8	0.94	0.97
ADG	0.95	0.96	0.96

## Sheet: Table S6
Table S6 QTL contributions to theoretical prediction accuracy (%)
Candidate QTL region	42 DW	84 DW	FCR	ADG
GGA1: 53.90–56.28 Mb	0.5	-	-	-
GGA2: 110.08–113.21 Mb	-	0.35	0.61	0.36
GGA4: 74.14–81.87 Mb	4.53	10.39	7.4	11.08
GGA17: 7.60–9.80 Mb	-	0.06	-	0.07
GGA27: 5.91–6.10 Mb	-	0.25	0.01	0.16

## Sheet: Table S7
Table S7 Average prediction inflation addition after setting GWAS significant SNPs as fixed factor
Candidate QTL region	42 DW	84 DW	FCR	ADG
GGA1: 53.90–56.28 Mb	0.01	-	-	-
GGA2: 110.08–113.21 Mb	-	0.03	0.03	0.02
GGA4: 74.14–81.87 Mb	0.16	0.25	0.16	0.21
GGA17: 7.60–9.80 Mb	-	0.01	-	0.01
GGA27: 5.91–6.10 Mb	-	0.02	0.01	0.01

## Sheet: Table S8
Table S8 QTL contributions to heritability and observed prediction accuracy (%) using the GFBLUP model
Candidate QTL region	42 DW	84 DW	FCR	ADG
GGA1: 53.90–56.28 Mb	2.34/3.17	-	-	-
GGA2: 110.08–113.21 Mb	-	2.97/5.74	4.06/6.51	3.25/5.52
GGA4: 74.14–81.87 Mb	12.63/40.92	28.87/49.49	20.32/35.00	29.04/46.31
GGA17: 7.60–9.80 Mb	-	1.19/1.37	-	1.40/1.29
GGA27: 5.91–6.10 Mb	-	4.14/6.77	1.30/1.65	5.22/2.76
Numbers before and after “/”, contribution to heritability and genomic prediction accuracy, respectively.

## Sheet: Table S9
Table S9 Average theoretical prediction accuracy using two GRMs in GFBLUP model
Candidate QTL region	42 DW	84 DW	FCR	ADG
GGA1: 53.90–56.28 Mb	(0.24, 0.59)	-	-	-
GGA2: 110.08–113.21 Mb	-	(0.38, 0.73)	(0.34, 0.65)	(0.34, 0.66)
GGA4: 74.14–81.87 Mb	(0.57, 0.55)	(0.52, 0.62)	(0.51, 0.58)	(0.53, 0.56)
GGA17: 7.60–9.80 Mb	-	(0.10, 0.73)	-	(0.10, 0.67)
GGA27: 5.91–6.10 Mb	-	(0.42, 0.73)	(0.15, 0.66)	(0.29, 0.67)
Numbers in the blanket and before and after “,”, average prediction based on the GRM of GWAS significant sites and the rest sites, respectively.

## Sheet: Table S10
Table S10 Average prediction inflation addition in the GFBLUP model
Candidate QTL region	42 DW	84 DW	FCR	ADG
GGA1: 53.90–56.28 Mb	0.01	-	-	-
GGA2: 110.08–113.21 Mb	-	0.03	0.02	0.02
GGA4: 74.14–81.87 Mb	0.15	0.26	0.11	0.21
GGA17: 7.60–9.80 Mb	-	0.01	-	0.01
GGA27: 5.91–6.10 Mb	-	0.02	0.01	0.01
